# Supplementary material for: Structure of Epstein-Barr virus tegument protein complex BBRF2-BSRF1 reveals its potential role in viral envelopment
Source: Nat Commun. 2020 Oct 26;11:5405. doi: 10.1038/s41467-020-19259-x (PMC7588443; doi:10.1038/s41467-020-19259-x)
Supplement: Supplementary file 3 — Source Data [file 41467_2020_19259_MOESM3_ESM.xlsx]

## Sheet: Figure 2
Figure 2a	Uncropped blots. Antibody against Myc-tag and Flag-tag were used.
Figure 2c
BBRF2△-BSRF1△(heterodimer)
KD (M)	ka(1/Ms)	kd(1/s)
8.518e-08	97560	0.000831

## Sheet: Figure 4
Figure 4b
BBRF2△-BSRF1△
KD (M)	kon(1/Ms)	kdis(1/s)
1.28e-08	83600	0.00107
BBRF2△(M205K)-BSRF1△
KD N/D
BBRF2△(F209K)-BSRF1△
KD (M)	kon(1/Ms)	kdis(1/s)
5.39e-08	68400	0.00368
BBRF2△-BSRF1△(N59K)
KD (M)	kon(1/Ms)	kdis(1/s)
5.99e-08	307000	0.0184
BBRF2△-BSRF1△(M63D)
KD (M)	kon(1/Ms)	kdis(1/s)
1.26e-07	70800	0.00895
Figure 4d
KD (M)	kon(1/Ms)	kdis(1/s)
7.43e-06	4920	0.0365
Figure 4f
Concentration	Tat-P1 peptide			TAT Control
0	4.38995e+08	4.65118e+08	4.78801e+08	3.48287e+08	3.5392e+08	357189995
2	219602758	2.18665e+08	2.25005e+08	228746374	2.27115e+08	2.20585e+08
5	1.06781e+08	1.10957e+08	1.12717e+08	3.42785e+08	3.59957e+08	3.56631e+08
10	1.31643e+08	1.34457e+08	1.25689e+08	3.25927e+08	3.39731e+08	3.38438e+08
		average
BALF5	16.27	16.1867	7	16.19
	16.09
	16.2
	19.17	19.32	6	19.32
	19.23
	19.56
	21.49	21.6367	5	21.64
	21.43
	21.99
	24.86	24.88	4	24.88
	24.79
	24.99
	27.07	26.9167	3	26.92
	26.91
	26.77

## Sheet: Figure 6
Figure 6a		Uncropped blots. Antibody against Flag-tag, Myc-tag and HA-tag were used.
Figure 6c		Uncropped blots. Antibody against Flag-tag, Myc-tag and HA-tag were used.

## Sheet: Figure 7
Figure 7b		Uncropped blots. Antibody against Flag-tag and HA-tag were used.
Figure 7c		Uncropped blots. Antibody against Flag-tag and Myc-tag were used.

## Sheet: Supplementary Fig. 3
Supplementary Fig. 3a			Uncropped blots.
Supplementary Fig. 3b			Uncropped blots.

## Sheet: Supplementary Fig. 4
Supplementary Fig. 4b	Uncropped blots.

## Sheet: Supplementary Fig. 8
Supplementary Fig. 8b			Uncropped blots.

## Sheet: Supplementary Fig. 13
Supplementary Fig. 13a	Uncropped blots. Antibody against Flag-tag and HA-tag were used.
Supplementary Fig. 13b	Uncropped blots. Antibody against Flag-tag and HA-tag were used.
